# Supplementary material for: Warning Signals of Post-Exertional Malaise in Myalgic Encephalomyelitis/Chronic Fatigue Syndrome: A Retrospective Analysis of 197 Patients
Source: J Clin Med. 2021 Jun 7;10(11):2517. doi: 10.3390/jcm10112517 (PMC8201170; doi:10.3390/jcm10112517)
Supplement: Supplementary file 1 [file jcm-10-02517-s001.zip]

Archive with 2 entries (2 files):
- jcm--supplementary-fig S1.pdf
- jcm-1176016-supplementary.pdf
